# Supplementary material for: Association of rs4977574 with Lipid Phenotypes, Smoking Status, and Statin Exposure in a Saudi Cardiovascular Cohort: A Sensitivity-Adjusted Genetic Association Study
Source: J Clin Med. 2026 Jul 4;15(13):5237. doi: 10.3390/jcm15135237 (PMC13363314; doi:10.3390/jcm15135237)
Supplement: Supplementary file 1 [file jcm-15-05237-s001.zip]

Archive with 1 entries (1 files):
- jcm-4379313-supplementary.pdf
